# Supplementary material for: CHMP2A regulates tumor sensitivity to natural killer cell-mediated cytotoxicity
Source: Nat Commun. 2022 Apr 7;13:1899. doi: 10.1038/s41467-022-29469-0 (PMC8990014; doi:10.1038/s41467-022-29469-0)
Supplement: Supplementary file 3 — Source Data [file 41467_2022_29469_MOESM3_ESM.zip]

Archive with 11 entries (10 files):
- Source data files/
- Source data files/ncomms-source-data - Figure 2.xlsx
- Source data files/ncomms-source-data - Figure 4.xlsx
- Source data files/ncomms-source-data - Figure 5.xlsx
- Source data files/ncomms-source-data - Figure 6.xlsx
- Source data files/ncomms-source-data - Figure 7.xlsx
- Source data files/ncomms-source-data - Supplemental Figure 1.xlsx
- Source data files/ncomms-source-data - Supplemental Figure 4.xlsx
- Source data files/ncomms-source-data - Supplemental Figure 5.xlsx
- Source data files/ncomms-source-data - Supplemental Figure 6.xlsx
- Source data files/ncomms-source-data - Supplemental Figure 7.xlsx
