# Supplementary material for: CHMP2A regulates tumor sensitivity to natural killer cell-mediated cytotoxicity
Source: Nat Commun. 2022 Apr 7;13:1899. doi: 10.1038/s41467-022-29469-0 (PMC8990014; doi:10.1038/s41467-022-29469-0)
Supplement: Supplementary file 3 — Source Data [file 41467_2022_29469_MOESM3_ESM.zip › Source data files/ncomms-source-data - Figure 2.xlsx]

## Sheet: Figure 2a CW465
Figure 2c
			CW465 WT			CW465 KO #2			CW465 KO #3
		E:T	killing %	SEM	n.repl	killing %	SEM	n.repl	killing %	SEM	n.repl
		1:1	9.5525	1.61263	4	23.1833	2.83055	6	19.062	1.16079	5
		2:1	14.3275	2.10877	4	32.08	3.51657	6	28.738	3.78675	5
		5:1	18.1425	2.62578	4	40.715	3.03438	6	35.518	3.32454	5
		10:1	24.325	3.37181	4	46.7433	2.98641	6	42.562	3.577	5

## Sheet: Figure 2a 387
Figure 2a
			387 WT			387 KO #2			387 KO #3
		E:T	killing %	SEM	n.repl	killing %	SEM	n.repl	killing %	SEM	n.repl
		1:1	21.09	4.31597	4	53.795	8.41961	4	51.9275	3.29052	4
		2:1	31.145	7.03937	4	61.5075	10.5359	4	64.2375	2.79248	4
		5:1	38.4925	8.49478	4	67.285	9.02676	4	67.99	3.147	4
		10:1	42.5575	8.5067	4	67.19	8.77518	4	68.6925	3.42106	4

## Sheet: Figure 2a D456
Figure 2c
			D456 WT			D456 KO #2			D456 KO #3
		E:T	killing %	SEM	n.repl	killing %	SEM	n.repl	killing %	SEM	n.repl
		1:1	14.3	4.74352	5	20.6575	6.37713	4	29.18	2.9954	5
		2:1	20.26	7.78284	5	27.275	9.49889	4	38.44	2.03828	5
		5:1	24.36	7.02108	5	28.0525	9.62555	4	47.32	4.07792	5
		10:1	24.94	6.24785	5	28.5125	9.33176	4	46.84	3.90238	5

## Sheet: Figure 2b
Figure 2b

## Sheet: Figure 2c Cal27
Figure 2c
					Cal27 WT			Cal27 KO
			E:T	killing %	SEM	n.repl	killing %	SEM	n.repl
			1:1	9.02333	2.69826	3	20.4733	1.37063	3
			2:1	11.3733	2.71841	3	25.45	1.104	3
			5:1	15.9833	1.71616	3	34.0333	1.43279	3
			10:1	25.68	3.02355	3	43.1367	2.37628	3

## Sheet: Figure 2c HNSCC17B
Figure 2c
				UMSCC17B WT			UMSCC17B CHMP2A-/-
			E:T	killing %	SEM	n.repl	killing %	SEM	n.repl
			1:1	11.5867	2.64419	4	33.4067	1.69934	4
			2:1	23.9492	4.6635	4	43.0092	1.99943	4
			5:1	28.1717	3.90229	4	45.9692	1.66351	4
			10:1	46.8142	2.59959	4	52.0667	2.00411	4

## Sheet: Figure 2c Det568
Figure 2c
				Detroit568 WT			Detroit568 CHMP2A-/-
			E:T	killing %	SEM	n.repl	killing %	SEM	n.repl
			1:1	11.1133	1.39342	3	22.1567	1.17214	3
			2:1	17.4967	0.816524	3	29.48	0.955981	3
			5:1	25	0.251683	3	36.0367	0.856783	3
			10:1	32.0667	1.44338	3	39.6567	0.750207	3

## Sheet: Figure 2d
Figure 2d

## Sheet: Figure 2e
Figure 2e
				Cal27			Cal27 + Tip			Cal27 KO			Cal27 KO + Tip
			E:T	killing %	SEM	n.repl	killing %	SEM	n.repl	killing %	SEM	n.repl	killing %	SEM	n.repl
			1:1	17.125	0.308845	3	15.8233	0.245207	3	22.29	1.84909	3	14.5	0.063974	3
			2:1	17.785	1.81104	3	24.38	1.29347	3	35.2467	1.06765	3	24.65	1.25012	3
			5:1	15.4917	0.97412	3	34.51	5.9	3	45.41	2.70565	3	41.6633	1.72394	3
			10:1	25.64	4.31986	3	52.9333	2.95309	3	48.9367	2.75255	3	53.52	1.83641	3
