# Supplementary material for: CHMP2A regulates tumor sensitivity to natural killer cell-mediated cytotoxicity
Source: Nat Commun. 2022 Apr 7;13:1899. doi: 10.1038/s41467-022-29469-0 (PMC8990014; doi:10.1038/s41467-022-29469-0)
Supplement: Supplementary file 3 — Source Data [file 41467_2022_29469_MOESM3_ESM.zip › Source data files/ncomms-source-data - Figure 4.xlsx]

## Sheet: Figure 4a
Figure 4a
CXCL10		CW465 WT			CW465 CHMP2A-/-			Cal27 WT			Cal27 CHMP2A-/-
pg/ml		1	1	1	55.7026	63.2592	38.9238	85.9877	88.8348	80.5043	159.142	115.298	127.282

## Sheet: Figure 4b
Figure 4b
CXCL12		WT			CHMP2A-/-			WT			CHMP2A-/-
pg/ml		111.831	109.956	109.956	145.923	149.162	143.395	132.097	136.942	129.633	140.809	139.156	181.844

## Sheet: Figure 4c
Figure 4c
		CW465 WT			CW465 CHMP2A-/-			Cal27 WT			Cal27 CHMP2A-/-
n. of NK cells		1240	1430	1312	3430	3376	3396	1339	1274	1287	1723	1922	1789

## Sheet: Figure 4d
Figure 4d
		NFkB

## Sheet: Figure 4e
Figure 4e
			WT			KO
Fold increase in luciferase activity			1	1	1	3.69807	3.08591	3.72781
