# Supplementary material for: CHMP2A regulates tumor sensitivity to natural killer cell-mediated cytotoxicity
Source: Nat Commun. 2022 Apr 7;13:1899. doi: 10.1038/s41467-022-29469-0 (PMC8990014; doi:10.1038/s41467-022-29469-0)
Supplement: Supplementary file 3 — Source Data [file 41467_2022_29469_MOESM3_ESM.zip › Source data files/ncomms-source-data - Figure 5.xlsx]

## Sheet: Figure 5a
Figure 5a		Cal27 KO EV distribution
			Size	rep1	rep2	rep3	rep4	rep5
			2.5	0	0	0	0	0
			7.5	0	0	0	0	0
			12.5	0	0	0	0	0
			17.5	0	0	0	0	0
			22.5	0	9	0	0	0
			27.5	0	2269	462	0	0
			32.5	0	43353	52064	23	0
			37.5	0	141430	585588	22557	0
			42.5	0	137397	1230743	354179	0
			47.5	0	60822	740784	359972	0
			52.5	6	17590	173202	59574	0
			57.5	2886	4579	19728	2894	0
			62.5	169002	1413	1303	59	0
			67.5	1487277	633	57	0	0
			72.5	2244112	456	2	0	0
			77.5	671401	526	0	0	0
			82.5	46840	886	0	0	0
			87.5	909	1916	0	0	101
			92.5	6	4664	0	0	7393
			97.5	0	11428	0	0	160970
			102.5	0	25987	0	0	767804
			107.5	0	51951	0	0	721522
			112.5	0	88405	0	0	139137
			117.5	0	125971	0	0	6581
			122.5	0	149475	0	0	112
			127.5	0	147932	0	0	1
			132.5	0	122857	0	0	0
			137.5	0	86391	0	0	0
			142.5	0	51984	0	0	0
			147.5	0	27082	11	0	16
			152.5	0	12365	191	0	2749
			157.5	0	5011	2076	0	200080
			162.5	0	1826	14606	0	2376929
			167.5	0	606	66751	0	2998037
			172.5	0	186	200498	0	354290
			177.5	0	53	402204	0	4111
			182.5	0	14	549002	0	5
			187.5	0	4	520374	0	0
			192.5	0	0	349967	0	0
			197.5	0	0	170848	0	0
			202.5	0	0	62042	0	0
			207.5	0	0	17215	0	0
			212.5	0	0	3763	32	0
			217.5	0	0	671	9534	0
			222.5	0	0	102	430786	0
			227.5	0	0	14	3193204	0
			232.5	0	0	2	4312385	0
			237.5	11	0	0	1213963	0
			242.5	1625	0	0	83972	0
			247.5	62706	0	0	1737	0
			252.5	646122	0	0	14	0
			257.5	1831887	0	0	0	0
			262.5	1481142	0	0	0	0
			267.5	355071	0	0	0	0
			272.5	26282	0	0	0	0
			277.5	626	0	0	0	0
			282.5	5	0	0	0	0
			287.5	0	1	0	0	0
			292.5	0	15	0	0	0
			297.5	0	132	0	0	0
			302.5	0	1018	4	0	0
			307.5	0	6404	21	0	0
			312.5	0	31867	97	0	0
			317.5	0	122572	406	0	0
			322.5	0	359147	1515	0	0
			327.5	0	795105	4968	0	0
			332.5	0	1325383	14222	0	0
			337.5	0	1663662	35410	0	0
			342.5	0	1576907	76554	0	0
			347.5	0	1134133	143715	0	0
			352.5	0	622923	234523	0	0
			357.5	0	263314	333273	0	0
			362.5	0	86421	413371	0	0
			367.5	0	22240	448690	0	0
			372.5	0	4536	427417	0	0
			377.5	0	742	358381	0	0
			382.5	0	99	265304	0	0
			387.5	0	11	173930	0	0
			392.5	0	0	101290	0	0
			397.5	0	0	52557	0	0
			402.5	0	0	24370	2	0
			407.5	0	0	10128	9	0
			412.5	0	0	3783	30	0
			417.5	0	0	1274	90	0
			422.5	0	0	388	245	0
			427.5	0	0	107	601	0
			432.5	0	0	27	1338	0
			437.5	0	0	6	2705	2
			442.5	0	0	1	4971	11
			447.5	0	0	0	8319	49
			452.5	0	0	0	12697	186
			457.5	0	0	0	17699	627
			462.5	0	0	0	22571	1867
			467.5	0	0	0	26372	4931
			472.5	0	0	0	28278	11574
			477.5	0	0	0	27869	24217
			482.5	0	0	0	25284	45281
			487.5	0	0	0	21149	75863
			492.5	0	0	0	16335	114166
			497.5	0	0	0	11668	154699
			502.5	0	0	0	7719	189190
			507.5	0	0	0	4736	209298
			512.5	0	0	0	2699	209915
			517.5	0	0	0	1431	191281
			522.5	0	0	0	707	158691
			527.5	0	0	0	325	120106
			532.5	0	0	0	140	83093
			537.5	0	0	0	56	52649
			542.5	0	0	0	21	30608
			547.5	0	0	0	7	16356
			552.5	0	0	0	2	8048
			557.5	0	0	0	0	3653
			562.5	0	0	0	0	1532
			567.5	2	0	0	0	595
			572.5	17	0	0	0	214
			577.5	98	0	0	0	71
			582.5	482	0	0	0	22
			587.5	1989	0	0	0	6
			592.5	6918	0	0	0	2
			597.5	20343	0	0	0	0
			602.5	50753	0	0	0	0
			607.5	107757	0	0	0	0
			612.5	195286	0	0	0	0
			617.5	302987	0	0	0	0
			622.5	403603	0	0	0	0
			627.5	462895	0	0	0	0
			632.5	458351	0	0	0	0
			637.5	392884	0	0	0	0
			642.5	292290	0	0	0	0
			647.5	189216	0	0	0	0
			652.5	106850	0	0	0	0
			657.5	52762	0	0	0	0
			662.5	22837	0	0	0	0
			667.5	8684	0	0	0	0
			672.5	2908	0	0	0	0
			677.5	859	0	0	0	0
			682.5	225	0	0	0	0
			687.5	52	0	0	0	0
			692.5	11	0	0	0	0
			697.5	2	0	0	0	0

## Sheet: Figure 5b
Figure 5b		Cal27 WT EV distribution
			Size	rep1	rep2	rep3	rep4	rep5
			2.5	0	0	0	0	0
			7.5	0	0	9	3391409	953729
			12.5	0	0	66560	41585	4051948
			17.5	56	0	2336281	5497627	0
			22.5	250	0	2258809	3548	0
			27.5	71	0	603274	0	71305
			32.5	147	116	274667	0	9217883
			37.5	8278	19913	362810	0	18836
			42.5	495555	558747	1167890	0	3
			47.5	2641360	2080646	3524859	0	0
			52.5	1659916	1136689	3638353	0	0
			57.5	623558	146589	1182516	0	0
			62.5	483270	9083	324514	0	0
			67.5	783296	565	270312	0	0
			72.5	1297222	61	710476	0	0
			77.5	1168051	15	1755364	7	0
			82.5	440942	7	1416331	103	0
			87.5	72134	5	246791	1025	0
			92.5	6193	3	9552	7854	0
			97.5	359	2	110	49318	2
			102.5	18	0	0	246232	114
			107.5	0	0	0	895226	3652
			112.5	0	0	0	2117268	56956
			117.5	0	0	0	2914735	365199
			122.5	0	0	0	2131778	924089
			127.5	0	0	0	779151	996543
			132.5	0	0	0	138554	546705
			137.5	0	3	0	12089	196219
			142.5	0	771	0	540	61673
			147.5	0	96634	0	13	22641
			152.5	0	1964237	0	0	12293
			157.5	0	3262077	0	0	11371
			162.5	0	332164	0	0	18301
			167.5	0	2111	0	0	46465
			172.5	0	1	0	0	153589
			177.5	0	0	0	0	516993
			182.5	0	0	0	0	1369910
			187.5	0	0	0	0	2257521
			192.5	0	0	0	0	1908121
			197.5	0	0	0	0	719023
			202.5	0	0	0	0	110804
			207.5	0	0	0	0	6736
			212.5	0	0	0	0	163
			217.5	0	0	0	0	2
			222.5	0	0	0	0	0
			227.5	0	0	0	0	0
			232.5	0	0	0	0	0
			237.5	0	0	0	0	0
			242.5	0	0	0	0	0
			247.5	0	0	0	0	0
			252.5	0	0	0	0	0
			257.5	0	0	2	0	0
			262.5	0	0	18	0	0
			267.5	0	0	128	11	0
			272.5	0	0	792	150	0
			277.5	0	0	4125	1571	0
			282.5	0	0	17696	11906	0
			287.5	0	0	61654	64691	0
			292.5	0	0	173044	250446	0
			297.5	3	0	389903	688820	0
			302.5	13	6	705589	1345198	0
			307.5	50	151	1029111	1867772	0
			312.5	177	2448	1217048	1848812	0
			317.5	561	25601	1176646	1309559	0
			322.5	1590	169349	939469	666795	0
			327.5	4044	696159	626946	245310	0
			332.5	9238	1755418	354577	65568	0
			337.5	18993	2693223	172654	12807	0
			342.5	35217	2506311	73679	1839	0
			347.5	59030	1417486	28108	195	0
			352.5	89647	490650	9797	15	0
			357.5	123642	105201	3195	0	0
			362.5	155234	14212	1000	0	0
			367.5	177835	1236	308	0	0
			372.5	186323	71	96	0	0
			377.5	178947	3	31	0	0
			382.5	157895	0	11	0	0
			387.5	128279	0	4	0	0
			392.5	96164	0	2	0	0
			397.5	66658	0	0	0	0
			402.5	42811	0	0	0	0
			407.5	25526	0	0	0	0
			412.5	14157	0	0	0	0
			417.5	7317	0	0	0	0
			422.5	3531	0	0	0	0
			427.5	1593	0	0	0	0
			432.5	674	0	0	0	0
			437.5	267	0	0	0	0
			442.5	100	0	0	0	2
			447.5	35	0	0	0	65
			452.5	12	0	0	0	1253
			457.5	4	0	0	0	15701
			462.5	1	0	0	0	124145
			467.5	0	0	0	0	608128
			472.5	0	0	0	0	1818948
			477.5	0	0	0	0	3287059
			482.5	0	0	0	0	3564002
			487.5	0	0	0	0	2310122
			492.5	0	0	0	0	894613
			497.5	0	0	0	0	207429
			502.5	0	0	0	0	28930
			507.5	0	0	0	0	2444
			512.5	0	0	0	0	126
			517.5	0	0	0	0	4
			522.5	0	0	0	0	0
			527.5	0	0	0	0	0
			532.5	0	0	0	0	0
			537.5	0	0	0	0	0
			542.5	0	0	0	0	0
			547.5	0	0	0	0	0
			552.5	0	0	0	0	0
			557.5	0	0	0	0	0
			562.5	0	0	0	0	0
			567.5	0	0	0	0	0
			572.5	0	0	0	0	0
			577.5	0	0	0	0	0
			582.5	0	0	0	0	0
			587.5	0	0	0	0	0
			592.5	0	0	0	0	0
			597.5	0	0	0	0	0
			602.5	0	0	0	0	0
			607.5	0	0	0	0	0
			612.5	0	0	0	0	0
			617.5	0	0	0	0	0
			622.5	0	0	0	0	0
			627.5	0	0	0	0	0
			632.5	0	0	0	0	0
			637.5	0	0	0	0	0
			642.5	0	0	0	0	0
			647.5	0	0	0	0	0
			652.5	0	0	0	0	0
			657.5	0	0	0	0	0
			662.5	0	0	0	0	0
			667.5	0	0	0	0	0
			672.5	0	0	0	0	0
			677.5	0	0	0	0	0
			682.5	0	0	0	0	0
			687.5	0	0	0	0	0
			692.5	0	0	0	0	0
			697.5	0	0	0	0	0
			702.5	0	0	0	0	0

## Sheet: Figure 5c
Figure 5c
		WT			KO
n. of Cal27 Evs		21300000	19500000	27100000	12100000	9340000	8290000

## Sheet: Figure 5d
Figure 5d
		WT					KO
Size of Cal27 Evs		104.1	227.1	116.9	143.1	221	281.8	305.1	206.2	222.5	216.3

## Sheet: Figure 5e
Figure 5e
Tipifarnib treated Cal27				WT + DMSO					WT + Tip
n. of Cal27 EVs				3920000	4200000	7880000	8010000	6390000	3300000	2100000	4710000	2200000	4310000

## Sheet: Figure 5f
Figure 5f
Tipifarnib treated Cal27
				Cal27			Cal27 + Tip			Cal27 KO			Cal27 KO + Tip
			E:T	Killing %	SEM	n.	Killing %	SEM	n.	Killing %	SEM	n.	Killing %	SEM	n.
			1:1	17.125	0.308845	3	15.8233	0.245207	3	22.29	1.84909	3	14.5	0.063974	3
			2:1	17.785	1.81104	3	24.38	1.29347	3	35.2467	1.06765	3	24.65	1.25012	3
			5:1	15.4917	0.97412	3	34.51	5.9	3	45.41	2.70565	3	41.6633	1.72394	3
			10:1	25.64	4.31986	3	52.9333	2.95309	3	48.9367	2.75255	3	53.52	1.83641	3
