# Supplementary material for: CHMP2A regulates tumor sensitivity to natural killer cell-mediated cytotoxicity
Source: Nat Commun. 2022 Apr 7;13:1899. doi: 10.1038/s41467-022-29469-0 (PMC8990014; doi:10.1038/s41467-022-29469-0)
Supplement: Supplementary file 3 — Source Data [file 41467_2022_29469_MOESM3_ESM.zip › Source data files/ncomms-source-data - Figure 6.xlsx]

## Sheet: Figure 6b
Figure 6b
		EVs induced apoptosis in NK cells
				hours	No treatment			KO EV			WT EV
				1	11.97	11.77	13.35	15.36	17.4	15.96	15.04	16.3	14.12
				2	14.59	12.7	10.96	14.11	18.15	21.91	14.23	20.6	20.63
				3	12.78	13.46	11.19	26.7	16.61	18.11	30.98	44.18	17.23
				4	14.05	11.89	12.2	15.11	18.49	24.7	18.78	19.19	43.78

## Sheet: Figure 6c
Figure 6c
				EV			CTRL			EV + aTRAIL			EV + aMICA/B			EV + Iso IgG2A			EV + Iso IgG1
			Time (hour)	NAC	SEM	n.repl.	NAC	SEM	n.repl.	NAC	SEM	n.repl.	NAC	SEM	n.repl.	NAC	SEM	n.repl.	NAC	SEM	n.repl.
			0	823.792	0	3	823.792	0	3	823.792	0	3	823.792	0	3	823.792	0	3	823.792	0	3
NAC=n. of apoptotic cells			1	869.606	12.0476	3	826.635	10.9423	3	841.603	45.7744	3	808.809	34.0023	3	824.143	31.1505	3	850.731	34.8384	3
			2	917.497	20.3588	3	887.73	16.2598	3	855.809	44.62	3	833.72	7.86694	3	877.311	17.0252	3	886.747	19.8726	3
			3	999.956	25.1491	3	943.424	36.8332	3	915.154	43.1527	3	862.781	10.7172	3	944.719	18.6401	3	916.246	7.65278	3
			4	1144.48	21.326	3	995.151	34.979	3	1000.41	55.2588	3	959.804	28.2594	3	1049.5	38.2166	3	1017.7	6.22184	3
			5	1318.17	17.663	3	1073.65	43.1239	3	1125.23	46.3729	3	1042.45	19.2447	3	1221.58	5.12117	3	1173.11	15.2052	3
			6	1572.11	19.6678	3	1187.44	38.0555	3	1182.63	49.2066	3	1195.71	44.9316	3	1506.09	73.2874	3	1333.84	38.8337	3
			7	1717.71	33.137	3	1274.41	47.7318	3	1327.47	45.6911	3	1277.76	54.1877	3	1714.37	40.319	3	1521.14	33.3347	3
			8	1953.07	42.8622	3	1415.99	46.2911	3	1504.92	41.1595	3	1412.66	40.6665	3	1838.77	13.0311	3	1661.24	43.0889	3
			9	2106.66	66.7849	3	1462.56	74.2576	3	1570.12	70.9462	3	1435.66	67.2436	3	2189.56	12.4972	3	1876.34	101.146	3
			10	2167.97	119.474	3	1525.87	58.8438	3	1661.6	35.6413	3	1587.34	59.221	3	2321.44	19.1915	3	1992.59	29.8521	3
			11	2353.15	146.025	3	1636.43	95.7817	3	1754.35	57.0444	3	1731.77	84.528	3	2403.28	47.4403	3	2061.6	55.9383	3
			12	2479.67	49.1632	3	1740.88	83.8992	3	1815.53	44.1707	3	1835.87	45.8635	3	2477.72	3.90464	3	2214.82	98.1229	3
			13	2467.27	104.93	3	1790.68	73.3242	3	1851.86	40.8626	3	1809.6	47.9764	3	2692.69	69.3005	3	2286.13	49.9372	3
			14	2556.46	193.721	3	1738.28	81.9382	3	1944.97	84.7467	3	1960.64	42.0558	3	2783.99	55.5792	3	2315.9	118.743	3
			15	2538.71	103.573	3	1867.78	70.5229	3	1906.07	53.4935	3	1948.37	78.589	3	2847.93	139.077	3	2427.56	67.1739	3
			16	2625.84	187.916	3	1828.46	51.1541	3	1966.63	52.3276	3	2043.35	23.6851	3	2796.53	85.9487	3	2503.71	135.624	3
			17	2623.47	182.234	3	1848.77	81.031	3	1986.03	80.0816	3	2024.81	18.672	3	2925.62	2.37738	3	2485.38	70.7947	3
			18	2655.43	179.089	3	1843.6	82.9786	3	2058.72	57.4891	3	2045.49	72.9896	3	2911.52	22.5707	3	2523.57	125.98	3
			19	2604.78	154.236	3	1875.64	86.9634	3	2054.34	101.948	3	2042.48	27.1578	3	2912.8	77.5892	3	2580.02	93.1559	3
			20	2535.48	137.433	3	1889.82	34.2295	3	2079.73	67.9466	3	2049.19	31.7851	3	2922.93	107.75	3	2655.28	145.064	3
			21	2583.75	170.496	3	1867.72	80.6957	3	2158.78	48.6566	3	2087.1	44.2258	3	2979.69	68.3272	3	2531.59	30.0091	3
			22	2575.54	206.347	3	1929.64	75.8038	3	2072.81	46.0213	3	2063.77	74.698	3	2884.77	72.3483	3	2543.71	88.4367	3
			23	2603.17	221.367	3	1835.82	66.3291	3	2089.08	64.2276	3	2063.47	63.2204	3	2843.57	52.1514	3	2599.41	156.393	3
			24	2479.16	120.983	3	1853.4	68.3686	3	2033.31	58.5505	3	2127.49	27.7074	3	2940.28	110.404	3	2544.21	128.136	3

## Sheet: Figure 5d
Figure 6d
				WT			KO			KO+EV
			E:T	killing %	SEM	n.repl.	killing %	SEM	n.repl.	killing %	SEM	n.repl.
			1:1	20.87	2.34	3	31.46	3.26	3	12.49	2.42	3
			2:1	30.99	1.45	3	48.03	4.08	3	23.06	1.56	3
			5:1	33.01	0.93	3	60.06	2.83	3	28.2	0.91	3
			10:1	44.36	1.85	3	68.4	4.59	3	47.41	1.03	3

## Sheet: Figure 6e
Figure 6e
				WT CTRL			KO CTRL			KO EV			KO + EV + aTRAIL			KO +EV + aMICA/B			KO +EV + aTRAIL + aMICA/B			KO + aTRAIL			KO + aMICA/B			KO + aTRAIL + aMICA/B			WT + ISO IgG1			WT + ISO IgG2A			WT + ISO IgG1 + ISO IgG2A
		NK cell killing		21.6967	26.0767	25.8167	43.8	43.21	43.49	22.3867	20.2667	17.7967	31.23	29.17	47.05	36.65	41.8	44.61	44.8	45.8	44.48	40.33	42.45	40.13	40.85	39.45	38.13	42.33	42.45	39.13	25.6133	26.4233	25.4333	23.82	28.22	26.46	23.6133	25.8233	26.9333
