# Supplementary material for: CHMP2A regulates tumor sensitivity to natural killer cell-mediated cytotoxicity
Source: Nat Commun. 2022 Apr 7;13:1899. doi: 10.1038/s41467-022-29469-0 (PMC8990014; doi:10.1038/s41467-022-29469-0)
Supplement: Supplementary file 3 — Source Data [file 41467_2022_29469_MOESM3_ESM.zip › Source data files/ncomms-source-data - Figure 7.xlsx]

## Sheet: Figure 7b
Figure 7b
In vivo Cal27 wt or KO xenograft
mice treated with NK cells				WT untreated					WT + NK					KO untreated					KO + NK
						tumor volumes (mm3)					tumor volumes (mm3)					tumor volumes (mm3)					tumor volumes (mm3)
			Days	mouse 1	mouse 2	mouse 3	mouse 4	mouse 5	mouse 1	mouse 2	mouse 3	mouse 4	mouse 5	mouse 1	mouse 2	mouse 3	mouse 4	mouse 5	mouse 1	mouse 2	mouse 3	mouse 4	mouse 5
			0	58.3582	71.9299	34.8717	40.2543	28.3162	54.4773	59.0096	37.2352	33.4663	40.7486	46.1814	35.1167	66.8971	44.8986	64.5126	33.6611	55.1611	47.4642	37.2352	44.7907
			3	101.93	88.8024	77.5848	89.0683	50.1775	85.1958	78.632	42.267	47.8967	59.7154	83.7758	97.1799	71.0712	101.599	113.533	43.3351	55.6439	49.0371	42.267	55.9109
			5	141.372	228.08	147.244	150.859	102.1	150.859	164.934	100.43	77.4549	88.6683	110.27	238.268	185.216	263.894	193.732	115.812	82.7359	120.29	100.43	77.4549
			7	295.099	183.917	343.163	237.856	201.585	171.597	285.345	214.675	261.981	329.061	271.434	432.48	269.289	353.953	326.06	217.75	179.436	241.591	105.124	125.463
			9	471.239	315.626	320.037	353.953	311.724	325.988	316.673	429.168	204.593	435.28	481.694	354.372	353.594	325.988	362.802	282.63	216.745	371.369	232.385	276.66
			11	452.022	371.65	483.02	502.246	259.757	378.39	390.466	474.406	293.856	504.866	558.795	479.489	617.634	406.748	497.733	290.943	258.816	317.41	238.183	301.907
			13	554.29	437.913	500.691	650.1	405.982	334.567	421.275	518.363	382.537	516.101	650.1	529.145		485.505	745.054	338.856	410.543	343.799	257.162	281.78
			15	701.957	418.377	663.504	890.641	451.284	422.314	492.602	522.434	435.28	584.433	869.492	543.442		571.377	705.841	358.326	387.735	346.681	260.124	287.587
			18	792.624	501.498	728.629	919.215	442.474	524.253	623.007	619.639	447.287	849.841	953.903	647.953		849.738	746.384	443.43	510.366	431.026	308.831	364.927
			21	893.2	670.554	945.613	1010.44	570.011	530.144	895.665	701.957	611.489	786.621	841.169	726.434		910.543	711.177	502.246	544.375	496.666	352.565	411.591

## Sheet: Figure 7c
Figure 7c
				WT	KO
			mice	n. NK	n. NK
			1	260	1160
			2	210	290
			3	40	270
			4	180	680
