# Supplementary material for: CHMP2A regulates tumor sensitivity to natural killer cell-mediated cytotoxicity
Source: Nat Commun. 2022 Apr 7;13:1899. doi: 10.1038/s41467-022-29469-0 (PMC8990014; doi:10.1038/s41467-022-29469-0)
Supplement: Supplementary file 3 — Source Data [file 41467_2022_29469_MOESM3_ESM.zip › Source data files/ncomms-source-data - Supplemental Figure 1.xlsx]

## Sheet: Supplemental Figure 1a CW468
Supplemental Figure 1a
			CW465 WT			CW465 KO #2			CW465 KO #3
		E:T	killing %	SEM	n.repl	killing %	SEM	n.repl	killing %	SEM	n.repl
		1:1	36.83	2.3	3	43.85	3.94	3	41.98	0.97	3
		2:1	42.69	3.31	3	51.18	4.19	3	52.9	4.27	3
		5:1	48.37	1.65	3	62.46	3.66	3	62.73	1.18	3
		10:1	53.69	4.71	3	68.11	3.78	3	66.85	2.86	3

## Sheet: Supplemental Figure 1a 387
Supplemental Figure 1a
			387 WT			387 KO #2			387 KO #3
		E:T	killing %	SEM	n.repl	killing %	SEM	n.repl	killing %	SEM	n.repl
		1:1	1.28	0.533	2	12.71	3.45	2	6.68	1.03	2
		2:1	4.16	1.62	2	24.49	4.1	2	15.54	0.47	2
		5:1	14.17	3.7	2	29.89	2.78	2	20.16	2.42	2
		10:1	18.96	2.22	2	35.8	2.11	2	28.83	3.99	2

## Sheet: Supplemental Figure 1a D456
Supplemental Figure 1a
			D456 WT			D456 KO #2			D456 KO #3
		E:T	killing %	SEM	n.repl	killing %	SEM	n.repl	killing %	SEM	n.repl
		1:1	5.2	0.75	2	21.3	1.4	2	27.9	3.7	2
		2:1	5.1	1.2	2	24	3.96	2	42.2	1.45	2
		5:1	11.3	1.07	2	23.1	2.33	2	44.4	4.36	2
		10:1	11.6	2.3	2	22.5	0.76	2	43.3	2.81	2

## Sheet: Supplemental Figure 1b
Supplemental Figure 1b

## Sheet: Supplemental Figure 1c
Supplemental Figure 1c
					Cal27 WT	Cal27 KO
				Days	n. cells	n. cells
				0	100000	100000
				4	1580000	920000
				7	16353000	8004000
				11	245295000	109254600
				14	1999154000	863111400
				18	24489640000	10918360000
