# Supplementary material for: CHMP2A regulates tumor sensitivity to natural killer cell-mediated cytotoxicity
Source: Nat Commun. 2022 Apr 7;13:1899. doi: 10.1038/s41467-022-29469-0 (PMC8990014; doi:10.1038/s41467-022-29469-0)
Supplement: Supplementary file 3 — Source Data [file 41467_2022_29469_MOESM3_ESM.zip › Source data files/ncomms-source-data - Supplemental Figure 4.xlsx]

## Sheet: Supplemental Figure 4a
Supplemental Figure 4a
			CW468 WT cells
			WT conditioned media			KO conditioned media
		E:T	killing %	SEM	n.repl	killing %	SEM	n.repl
		1:1	22.81	3.05	2	31.1325	0.6075	2
		2:1	25.495	3.875	2	38.38	3.26	2
		5:1	29.4825	0.9825	2	42.9475	0.3275	2
		10:1	31.41	0.57	2	45.49	0.31	2

## Sheet: Supplemental Figure 4b
Supplemental Figure 4b
			CW468 KO cells
			WT conditioned media			KO conditioned media
		E:T	rep 1	rep 2		rep 1	rep 2
		1:1	11.68	15.45		37.37	36.44
		2:1	19.3	17.75		49.63	48.7
		5:1	21.63	22.09		55.39	54.46
		10:1	25.06	29.44		51.31	60.06

## Sheet: Supplemental Figure 4c
Supplemental Figure 4c
				WT conditioned media			KO conditioned media		EV depleted media
		E:T	killing %	SEM	n.repl	killing %	SEM	n.repl	killing %	SEM	n.repl
		1:1	4.625	5.21	3	13.885	7.81	3	8.765	1.645	3
		2:1	4.1	1.815	3	17.88	2.405	3	14.005	0.165	3
		5:1	15.2	3.865	3	26.23	1.455	3	25.52	5.41	3
		10:1	27.41	5.015	3	43.15	0.275	3	53.415	1.875	3

## Sheet: Supplemental Figure 4d
Supplemental Figure 4d
					WT conditioned media			KO conditioned media		EV depleted media
			E:T	killing %	SEM	n.repl	killing %	SEM	n.repl	killing %	SEM	n.repl
			1:1	10.265	1.6	3	22.8	0.76	3	23.37	0.275	3
			2:1	19.39	2.345	3	30.925	0.355	3	24.77	0.205	3
			5:1	30.73	5.745	3	39.25	0.32	3	49.55	0.795	3
			10:1	36.905	0.64	3	51.94	1	3	64.34	2.825	3
