# Supplementary material for: CHMP2A regulates tumor sensitivity to natural killer cell-mediated cytotoxicity
Source: Nat Commun. 2022 Apr 7;13:1899. doi: 10.1038/s41467-022-29469-0 (PMC8990014; doi:10.1038/s41467-022-29469-0)
Supplement: Supplementary file 3 — Source Data [file 41467_2022_29469_MOESM3_ESM.zip › Source data files/ncomms-source-data - Supplemental Figure 5.xlsx]

## Sheet: Supplemental Figure 5a
Supplemental Figure 5a
				CW468 WT EV distribution
			Size	rep1	rep2	rep3
			2.5	0	0	0
			7.5	0	0	0
			12.5	0	0	0
			17.5	0	0	0
			22.5	0	0	4
			27.5	1292	0	3428
			32.5	141447	0	150800
			37.5	467197	0	1166291
			42.5	278966	0	3318914
			47.5	110612	1	4721640
			52.5	58978	18	4259607
			57.5	48972	172	3623102
			62.5	54536	1043	4171441
			67.5	68051	4334	6113817
			72.5	86142	12998	7486957
			77.5	107725	29415	5574332
			82.5	133830	52059	2617333
			87.5	166319	74210	1041051
			92.5	206121	87320	482545
			97.5	251843	86582	307637
			102.5	299490	73626	266842
			107.5	343687	54508	283860
			112.5	379885	35592	330912
			117.5	405981	20731	388388
			122.5	422322	10878	434539
			127.5	430444	5187	448550
			132.5	431650	2265	419471
			137.5	426297	912	352296
			142.5	413940	341	265068
			147.5	394082	119	178951
			152.5	367048	39	108840
			157.5	334473	12	59960
			162.5	299145	3	30100
			167.5	264298	0	13855
			172.5	232804	0	5883
			177.5	206644	0	2318
			182.5	186834	0	852
			187.5	173645	0	294
			192.5	166936	0	96
			197.5	166404	0	29
			202.5	171693	0	9
			207.5	182345	0	2
			212.5	197625	0	0
			217.5	216271	0	0
			222.5	236280	0	0
			227.5	254886	0	0
			232.5	268862	0	0
			237.5	275170	0	0
			242.5	271772	0	0
			247.5	258277	0	0
			252.5	236087	0	0
			257.5	207973	0	0
			262.5	177257	0	0
			267.5	146996	0	0
			272.5	119423	0	0
			277.5	95778	0	0
			282.5	76437	0	0
			287.5	61178	0	0
			292.5	49468	0	0
			297.5	40669	0	0
			302.5	34174	0	0
			307.5	29463	0	0
			312.5	26124	0	0
			317.5	23843	0	0
			322.5	22388	0	0
			327.5	21587	0	0
			332.5	21314	0	0
			337.5	21470	0	0
			342.5	21968	0	0
			347.5	22728	0	0
			352.5	23659	0	0
			357.5	24660	0	0
			362.5	25619	0	0
			367.5	26408	0	0
			372.5	26899	0	0
			377.5	26975	0	0
			382.5	26544	0	0
			387.5	25554	0	0
			392.5	24009	0	0
			397.5	21966	0	0
			402.5	19536	0	0
			407.5	16865	0	0
			412.5	14115	0	0
			417.5	11442	0	0
			422.5	8979	0	0
			427.5	6816	0	0
			432.5	5005	0	0
			437.5	3554	0	0
			442.5	2440	0	0
			447.5	1620	0	0
			452.5	1041	0	0
			457.5	647	0	0
			462.5	389	0	0
			467.5	226	0	0
			472.5	128	0	0
			477.5	70	0	0
			482.5	37	0	0
			487.5	19	0	0
			492.5	9	0	0
			497.5	5	0	0
			502.5	2	0	0
			507.5	0	0	0
			512.5	0	0	0
			517.5	0	0	0
			522.5	0	0	0
			527.5	0	0	0
			532.5	0	0	0
			537.5	0	0	0
			542.5	0	0	0
			547.5	0	0	0
			552.5	0	0	0
			557.5	0	0	0
			562.5	0	0	0
			567.5	0	0	0
			572.5	0	0	0
			577.5	0	0	0
			582.5	0	0	0
			587.5	0	0	0
			592.5	0	0	0
			597.5	0	0	0
			602.5	0	0	0
			607.5	0	0	0
			612.5	0	0	0
			617.5	0	0	0
			622.5	0	0	0
			627.5	0	0	0
			632.5	0	0	0
			637.5	0	0	0
			642.5	0	0	0
			647.5	0	0	0
			652.5	0	0	0
			657.5	0	0	0
			662.5	0	0	0
			667.5	0	0	0
			672.5	0	0	0
			677.5	0	0	0
			682.5	0	0	0
			687.5	0	0	0
			692.5	0	0	0
			697.5	0	0	0

## Sheet: Supplemental Figure 5b
Supplemental Figure 5b
				CW468 KO EV distribution
			Size	rep1	rep2	rep3
			2.5	0	0	0
			7.5	0	0	0
			12.5	0	0	0
			17.5	0	0	0
			22.5	0	0	0
			27.5	0	0	0
			32.5	0	0	0
			37.5	0	0	0
			42.5	0	0	0
			47.5	0	6	11
			52.5	0	8127	604
			57.5	0	263321	11203
			62.5	0	583174	93307
			67.5	0	212281	401116
			72.5	0	27944	955205
			77.5	0	2614	1304763
			82.5	0	291	1047926
			87.5	0	53	510540
			92.5	0	18	158080
			97.5	0	11	33256
			102.5	0	11	5198
			107.5	0	15	676
			112.5	0	25	84
			117.5	0	45	11
			122.5	0	85	2
			127.5	0	160	0
			132.5	11	293	0
			137.5	102	523	0
			142.5	709	911	0
			147.5	3637	1554	0
			152.5	14056	2614	0
			157.5	41764	4348	0
			162.5	97436	7164	0
			167.5	182319	11683	2
			172.5	279554	18804	3
			177.5	359074	29729	8
			182.5	395256	45899	18
			187.5	381812	68768	41
			192.5	331767	99369	88
			197.5	266040	137729	181
			202.5	202077	182328	355
			207.5	149197	229897	663
			212.5	109733	275799	1181
			217.5	82189	315013	2003
			222.5	63837	343378	3235
			227.5	52103	358624	4988
			232.5	45034	360756	7351
			237.5	41312	351747	10369
			242.5	40116	334755	14024
			247.5	40973	313244	18217
			252.5	43628	290309	22761
			257.5	47950	268319	27396
			262.5	53850	248847	31813
			267.5	61215	232782	35691
			272.5	69859	220503	38735
			277.5	79480	212051	40720
			282.5	89647	207260	41514
			287.5	99809	205822	41091
			292.5	109331	207307	39532
			297.5	117554	211142	37003
			302.5	123864	216563	33733
			307.5	127765	222565	29979
			312.5	128937	227877	25994
			317.5	127268	231001	22011
			322.5	122866	230342	18215
			327.5	116033	224450	14744
			332.5	107225	212337	11681
			337.5	96992	193804	9064
			342.5	85922	169646	6895
			347.5	74578	141633	5143
			352.5	63458	112208	3766
			357.5	52961	83974	2707
			362.5	43378	59126	1912
			367.5	34888	39032	1328
			372.5	27568	24086	907
			377.5	21414	13859	609
			382.5	16361	7422	403
			387.5	12302	3693	263
			392.5	9108	1705	169
			397.5	6643	730	107
			402.5	4776	290	67
			407.5	3387	107	41
			412.5	2370	36	25
			417.5	1637	12	15
			422.5	1117	3	9
			427.5	753	0	5
			432.5	502	0	3
			437.5	331	0	2
			442.5	216	0	0
			447.5	139	0	0
			452.5	89	0	0
			457.5	57	0	0
			462.5	36	0	0
			467.5	22	0	0
			472.5	14	0	0
			477.5	8	0	0
			482.5	5	0	0
			487.5	3	0	0
			492.5	2	0	0
			497.5	1	0	0
			502.5	0	0	0
			507.5	0	0	0
			512.5	0	0	0
			517.5	0	0	0
			522.5	0	0	0
			527.5	0	0	0
			532.5	0	0	0
			537.5	0	0	0
			542.5	0	0	0
			547.5	0	0	0
			552.5	0	0	0
			557.5	0	0	0
			562.5	0	0	0
			567.5	0	0	0
			572.5	0	0	0
			577.5	0	0	0
			582.5	0	0	0
			587.5	0	0	0
			592.5	0	0	0
			597.5	0	0	0
			602.5	0	0	0
			607.5	0	0	0
			612.5	0	0	0
			617.5	0	0	0
			622.5	0	0	0
			627.5	0	0	0
			632.5	0	0	0
			637.5	0	0	0
			642.5	0	0	0
			647.5	0	0	0
			652.5	0	0	0
			657.5	0	0	0
			662.5	0	0	0
			667.5	0	0	0
			672.5	0	0	0
			677.5	0	0	0
			682.5	0	0	0
			687.5	0	0	0
			692.5	0	0	0
			697.5	0	0	0

## Sheet: Supplemental Figure 5c
Supplemental Figure 5c
				WT			KO
				rep1	rep2	rep3	rep1	rep2	rep3
		n. CW468 EVs		12700000	23520000	38600000	5370000	9310000	5130000

## Sheet: Supplemental Figure 5d
Supplemental Figure 5d
			WT			KO
n. of CW468 Evs			68.5	96.4	166.7	241	243.7	202.9

## Sheet: Supplemental Figure 5e
Supplemental Figure 5e
					E:T	WT		KO + EV		KO
						Rep1	Rep2	Rep1	Rep2	Rep1	Rep2
					1:1	11.68	12.8	17.37	21.77	22.09	26.44
					2:1	19.3	17.75	19.63	22.8	30.21	38.7
					5:1	21.63	22.8	25.39	24.14	44.8	44.46
					10:1	25.06	29.44	31.31	28.78	47.95	50.06

## Sheet: Supplemental Figure 5f
Supplemental Figure 5f
		Cal27 KO EVs										Cal27 KO EVs
		Cal27 WT EVs										Cal27 WT EVs
