# Supplementary material for: CHMP2A regulates tumor sensitivity to natural killer cell-mediated cytotoxicity
Source: Nat Commun. 2022 Apr 7;13:1899. doi: 10.1038/s41467-022-29469-0 (PMC8990014; doi:10.1038/s41467-022-29469-0)
Supplement: Supplementary file 3 — Source Data [file 41467_2022_29469_MOESM3_ESM.zip › Source data files/ncomms-source-data - Supplemental Figure 6.xlsx]

## Sheet: Supplemental Figure 6c
Supplemental Figure 6c
			NK			NK + EV			NK + EV+ aTRAIL			NK + EV+ aMICA/B			NK + EV + IgG1			NK + EV + IgG2A			NK + aTRAIL			NK + aMICA/B
			rep1	rep2	rep3	rep1	rep2	rep3	rep1	rep2	rep3	rep1	rep2	rep3	rep1	rep2	rep3	rep1	rep2	rep3	rep1	rep2	rep3	rep1	rep2	rep3
	NK cell killing (%)		33.17	31.85	30.85	18.29	18.75	17.71	32.97	30.44	28.88	30.86	31.06	25.94	22.99	18.76	18.99	21.78	18.32	21.02	27.58	32.1	32.58	31.32	28.1	32.34

## Sheet: Supplemental Figure 6d
Supplemental Figure 6d
				Untreated			SEV			LEV			SEV+LEV
	NK cell killing (%)
			hours	rep1	rep2	rep3	rep1	rep2	rep3	rep1	rep2	rep3	rep1	rep2	rep3
			1	15.07	12.87	13.77	25.36	26.87	27.54	15.97	14.63	16.01	32.05	27.77	24.62
			2	15.05	13.63	14	33.82	36.93	39.37	17.53	14.15	14.87	38.8	37.44	38.81
			3	15.19	15.97	14.98	45.11	45.13	44.61	16.28	16.73	16.22	39.87	41.33	39.2
			4	19.74	17.24	17	46.01	45.44	46.39	17.04	19.3	18.65	43.06	44.08	43.97

## Sheet: Supplemental Figure 6e
Supplemental Figure 6e
					WT			KO			KO + SEV			KO + LEV			KO + SEV + LEV
				E:T	% killing	SEM	n.	% killing	SEM	n.	% killing	SEM	n.	% killing	SEM	n.	% killing	SEM	n.
				1:1	30.84	2.885	3	47.335	1.87	3	33.815	2.08	3	46.83	1.655	3	30.3917	2.12569	3
				2:1	38.345	1.39	3	52.72	2.695	3	39.63	1.365	3	51.415	0.19	3	33.0917	0.767384	3
		NK cell killing		5:1	45.575	7.3	3	63.56	2.225	3	51.835	2.72	3	58.87	1.665	3	48.835	0.998048	3
				10:1	53.07	1.235	3	77.965	0.8	3	57.505	1.45	3	71.005	2.68	3	58.0017	0.513236	3
