# Supplementary material for: CHMP2A regulates tumor sensitivity to natural killer cell-mediated cytotoxicity
Source: Nat Commun. 2022 Apr 7;13:1899. doi: 10.1038/s41467-022-29469-0 (PMC8990014; doi:10.1038/s41467-022-29469-0)
Supplement: Supplementary file 3 — Source Data [file 41467_2022_29469_MOESM3_ESM.zip › Source data files/ncomms-source-data - Supplemental Figure 7.xlsx]

## Sheet: Supplemental Figure 7 - TCGA-GB
Supplemental Figure 7
TCGA-GBM				Score	0.95 MoE	P-Value	FDR
			NK_down_20	0.5528260693174211	0.03274298180196421	7.29927e+10	0.0014285714285714288
			ERY_up_10	0.5472484051715297	0.06177626776584542	7.29927e+10	0.0014285714285714288
			NK_down_50	0.5414499778814067	0.029068375682927937	7.29927e+10	0.0014285714285714288
			l-ERY_down_50	0.5356370579484119	0.028578774306418926	7.29927e+10	0.0014285714285714288
			ERY_up_20	0.4633074202357746	0.05408000106623539	7.29927e+10	0.0014285714285714288
			NK_down_10	0.45908921080309684	0.031834328638451224	7.29927e+10	0.0014285714285714288
			HSC_e-ERY_up_10	0.45717545385559966	0.01755720821542527	7.29927e+10	0.0014285714285714288
			Mye_787	0.443241568832362	0.030487195719225875	0.00014598540145985403	0.0025000000000000005
			BCELL_down_10	0.43425491886646134	0.05106273408136804	0.00021897810218978101	0.003
			General mild Induction_709	0.43354276871787506	0.047112449934506646	0.00021897810218978101	0.003
			ERY_down_20	0.41660827165178754	0.1295520950379929	0.000364963503649635	0.004545454545454545
			l-ERY_down_20	0.40790390228339385	0.14638589543920794	0.000656934306569343	0.006923076923076923
			ERY_up_50	0.4050418975229922	0.0541011496749198	0.000656934306569343	0.006923076923076923
			GMP_up_50	0.3958094041253352	0.03050038394227514	0.0012408759124087592	0.012142857142857144
			GMP_down_50	0.39376091577614214	0.04470432799771242	0.00145985401459854	0.013333333333333332
			Late ERY fig 1B featured	0.38261230259658463	0.24751305431111653	0.0025547445255474453	0.021875000000000002
			l-ERY_up_50	0.3766748092069768	0.04587217717503678	0.0031386861313868614	0.023
			Tcell + NK_667	0.37566059176673255	0.0450691090083248	0.0032846715328467154	0.023
			General mild Induction_697	0.3751251583522654	0.030092111637552658	0.003357664233576642	0.023
			TCELL_down_50	0.37494787042512573	0.03266669761511705	0.003357664233576642	0.023
			HSE + Early Mye_871	0.36982713471115986	0.13325876254359584	0.0040145985401459855	0.025909090909090906
			HSC_e-ERY_up_20	0.3691668519493657	0.03850126421945246	0.004160583941605839	0.025909090909090906
			ERY_down_10	0.3579146018446765	0.11867417104278413	0.00583941605839416	0.034782608695652174
			BCELL_up_50	0.3499672364619886	0.036155816882503945	0.007518248175182482	0.0428
			Tcell + NK_829	0.3490072268082791	0.027715591202316665	0.007810218978102189	0.0428
			Gran + Mono fig 1B featured	0.346597523490449	0.033430189753459176	0.008467153284671533	0.04461538461538462
			Tcell + NK_955	0.3195763883299163	0.04029337640573072	0.020583941605839415	0.10444444444444444
			B-cell fig 1B featured	0.3133207360457082	0.1352574183378666	0.02489051094890511	0.12178571428571427
			HSC_up_50	0.3115074244763973	0.019977147768272203	0.02635036496350365	0.12448275862068967
			HSC_e-ERY_up_50	0.31059499518790595	0.10952626500631751	0.027591240875912408	0.126
			l-ERY_down_10	0.3094750565706411	0.12338686667802357	0.028686131386861314	0.1267741935483871
			HSE + Early Mye_679	0.30575076958365344	0.019407823180332674	0.03255474452554744	0.139375
			TCELL_down_20	0.29963502569768474	0.11726932618772898	0.03927007299270073	0.16303030303030303
			T/B-cell_991	0.28380554792598967	0.16173520419462528	0.06562043795620438	0.26441176470588235
			Late MYE_763	0.2818554282114939	0.0364822416893344	0.06854014598540147	0.2682857142857143
			TCELL_up_10	0.27864312899006255	0.17687890055270145	0.07605839416058394	0.2894444444444444
			BCELL_down_50	0.2771936354705186	0.03917011533693684	0.07846715328467153	0.2905405405405405
			HSE + Early Mye_919	0.2738039594136599	0.0984895302812751	0.08591240875912409	0.3097368421052632
			l-ERY_up_20	0.2710243315216579	0.04404542178812577	0.09394160583941606	0.33
			Early Mye + T/B-cell + GRAN_823	0.26108943006774304	0.029323730447964966	0.12321167883211678	0.42200000000000004
			BCELL_down_20	0.25678769337753793	0.10649697610291883	0.13934306569343066	0.4545238095238095
			HSC + Early ERY fig 1B featured	0.256769774166104	0.1654699464276944	0.13934306569343066	0.4545238095238095
			HSE + Early Mye_733	0.24734106469310568	0.1451858426924285	0.1762043795620438	0.5455555555555556
			TCELL_up_20	0.24680324007745147	0.09660560263239978	0.17817518248175182	0.5455555555555556
			ERY_down_50	0.24648090694064592	0.1603886904265291	0.1791970802919708	0.5455555555555556
			HSE + Early Mye_643	0.24465686395791963	0.16512273282980025	0.18744525547445257	0.5582608695652175
			Early Mye + T/B-cell + GRAN_811	0.2428328772813226	0.12966502941324254	0.19394160583941605	0.5653191489361702
			Late Ery_637	0.23961302056496678	0.08460704956155704	0.20817518248175182	0.5941666666666666
			Late MYE_979	0.2377149970917997	0.024492249388874125	0.21613138686131386	0.6042857142857142
			BCELL_961	0.23109841815874177	0.03318229618173377	0.24868613138686133	0.6814
			Gran + Mono fig 6 featured	0.2282898252398355		0.26284671532846715	0.706078431372549
			HSE + Early Mye_1009	0.22605682542933328		0.2745255474452555	0.7232692307692308
			T/B-cell_817	0.22090985039540859		0.3007299270072993	0.7725925925925925
			BCELL_649	0.22013141367250508		0.30452554744525545	0.7725925925925925
			NK + Tcell(2)_997	0.20276494986339505		0.38992700729927005	0.9712727272727272
			GMP_up_20	0.1628278568959205		0.4829197080291971	0.8639024390243902
			GMP_up_10	0.15625173223733654		0.48678832116788323	0.8639024390243902
			HSC + Early ERY fig6 featured	-0.18457003448507783		0.4651824817518248	0.796625
			HSC_down_10	-0.19021026868450552		0.4494890510948905	0.779493670886076
			BCELL_up_20	-0.21628762437389953		0.3375912408759124	0.592948717948718
			Early Mye + T/B-cell + GRAN_607	-0.21967935998969393		0.32175182481751824	0.5724675324675325
			Late Ery + T/B-cell + GRAN_967	-0.2252893631623453		0.2927737226277372	0.5277631578947368
			TCELL_up_50	-0.2259888908185571		0.28956204379562045	0.5277631578947368
			Early Mye + T/B-cell + GRAN_925	-0.22730524891721285		0.28255474452554746	0.5231081081081081
			TCELL_down_10	-0.2311773356540921		0.26328467153284674	0.4941095890410959
			GMP_down_20	-0.2367502094751652		0.2356934306569343	0.44847222222222216
			none_595	-0.237263357166606		0.23357664233576642	0.44847222222222216
			GMP_down_10	-0.23897820120768545		0.22518248175182481	0.44071428571428567
			none_931	-0.2392897592963184		0.2235036496350365	0.44071428571428567
			Tcell + NK_757	-0.2435759377462629		0.20562043795620438	0.4142647058823529
			HSE + Early Mye_577	-0.25446217617043804		0.1597810218978102	0.32671641791044775
			T-cell fig 6 featured	-0.25635208272340626		0.15226277372262773	0.31606060606060604
			NK + Tcell(2)_559	-0.27576735918340844		0.09	0.1896923076923077
			Mye_655	-0.27722889291548014		0.08635036496350365	0.18484375
			Late MYE_877	-0.2810247853365808		0.07781021897810218	0.1692063492063492
			HSC_up_10	-0.28155090401619665		0.07678832116788321	0.1692063492063492
			Late MYE_571	-0.2820209097138338		0.07635036496350366	0.1692063492063492
			T/B-cell_949	-0.28470310882223315		0.07094890510948905	0.16199999999999998
			B-cell fig 6 featured	-0.28477742811866474		0.07094890510948905	0.16199999999999998
			HSE + Early Mye_631	-0.2859308951214559		0.0689051094890511	0.16199999999999998
			T-cell fig 1B featured	-0.2925595326000344		0.058394160583941604	0.14035087719298245
			Late Ery + T/B-cell + GRAN_907	-0.3023546643423574		0.0445985401459854	0.10910714285714286
			T/B-cell_613	-0.3087480163260232		0.036423357664233574	0.09072727272727273
			HSC_up_20	-0.3097656856525341		0.035693430656934304	0.09055555555555554
			HSC_down_20	-0.31277563033243666		0.033576642335766425	0.08679245283018867
			Late Ery + T/B-cell + GRAN_883	-0.31509823696804357		0.031386861313868614	0.0826923076923077
			Late Ery_889	-0.31514879683130514	0.03765582840727683	0.03116788321167883	0.0826923076923077
			HSC_e-ERY_down_20	-0.3196587546367291	0.11565287285546681	0.027153284671532846	0.0744
			Late MYE+DCs_721	-0.3342743481164964	0.12801883305757328	0.017080291970802918	0.04775510204081632
			Early Mye + T/B-cell + GRAN_901	-0.3346535848319075	0.0361938935916345	0.016934306569343065	0.04775510204081632
			Late Ery_727	-0.3371989665337386	0.03362861878733045	0.01613138686131387	0.04702127659574468
			l-ERY_up_10	-0.34217955860225446	0.18276088272405674	0.014014598540145985	0.04173913043478261
			Late Ery + T/B-cell + GRAN_601	-0.35465720105748133	0.049087839801674735	0.008832116788321168	0.02688888888888889
			T/B-cell_673	-0.35489883098119623	0.0406545808352402	0.008686131386861314	0.02688888888888889
			HSC_e-ERY_down_50	-0.3551849335664102	0.03777603235405214	0.008686131386861314	0.02688888888888889
			General mild Induction_1015	-0.3570790309867559	0.035201231818217306	0.008175182481751826	0.02666666666666667
			Mye_751	-0.35787844002724567	0.1476230337006824	0.007883211678832117	0.026341463414634142
			Early Mye + T/B-cell + GRAN_1021	-0.3678735501238131	0.04927097538528899	0.005401459854014599	0.018500000000000003
			HSC_down_50	-0.3688241572131277	0.04464727809648111	0.005182481751824818	0.018205128205128207
			Late MYE_619	-0.37016120047421913	0.031869410469637274	0.00489051094890511	0.017631578947368422
			Late Ery + T/B-cell + GRAN_847	-0.3811632244462571	0.11229617112872553	0.0036496350364963502	0.013513513513513513
			NK + Tcell(2)_799	-0.3818668177882662	0.038905180767696626	0.0035036496350364962	0.013333333333333332
			BCELL_1027	-0.383732208216597	0.021545835420832663	0.003211678832116788	0.01257142857142857
			Late Ery_895	-0.39343108796283677	0.03540991129206772	0.0021897810218978104	0.008823529411764706
			Late Ery_937	-0.39976503436563837	0.03166786900230033	0.001678832116788321	0.0069696969696969695
			T/B-cell_943	-0.4018290485202566	0.046544619945117376	0.00145985401459854	0.0062499999999999995
			HSE + Early Mye_805	-0.4146756932875955	0.02545142495540712	0.0008759124087591241	0.003870967741935484
			BCELL_up_10	-0.4150707151683212	0.19979759260032773	0.000802919708029197	0.003666666666666666
			Late Ery + T/B-cell + GRAN_1003	-0.4185204618277602	0.04950425663773556	0.00072992700729927	0.0034482758620689655
			Tcell + NK_859	-0.42511809082396906	0.0464634659813018	0.0005109489051094891	0.0025
			General mild Induction_781	-0.4338126585518203	0.12290646850999569	0.00029197080291970805	0.0014814814814814816
			Late Ery + T/B-cell + GRAN_793	-0.43491144433742746	0.03868611504898068	0.00029197080291970805	0.0014814814814814816
			Mye_775	-0.43709656892777005	0.02885660180930939	0.00029197080291970805	0.0014814814814814816
			HSC_e-ERY_down_10	-0.4373262682140314	0.04113622350070123	0.00029197080291970805	0.0014814814814814816
			HSE + Early Mye_973	-0.4378646765181481	0.03287827335955207	0.00021897810218978101	0.0013043478260869566
			NK_up_20	-0.44509224417231164	0.026593831118049426	7.29927e+10	0.0004545454545454546
			NK_up_10	-0.44649784267429676	0.02626624360256535	7.29927e+10	0.0004545454545454546
			Early Mye + T/B-cell + GRAN_835	-0.447925403477471	0.053761562495923496	7.29927e+10	0.0004545454545454546
			General mild Induction_745	-0.4493624120246231	0.04200736676091823	7.29927e+10	0.0004545454545454546
			NK_up_50	-0.44952830037010205	0.03655806309352422	7.29927e+10	0.0004545454545454546
			none_565	-0.45281109195279684	0.04344689523305369	7.29927e+10	0.0004545454545454546
			Early Mye + T/B-cell + GRAN_685	-0.4559701971518881	0.03572326689441631	7.29927e+10	0.0004545454545454546
			none_625	-0.4591203778757164	0.03499431475139297	7.29927e+10	0.0004545454545454546
			Early Mye + T/B-cell + GRAN_715	-0.4698714820622291	0.02949073466374094	7.29927e+10	0.0004545454545454546
			Early Mye + T/B-cell + GRAN_691	-0.46995948327496945	0.049159108850949484	7.29927e+10	0.0004545454545454546
			Late ERY fig 6 featured	-0.47026910556694235	0.030432398522391747	7.29927e+10	0.0004545454545454546
			Late Ery + T/B-cell + GRAN_583	-0.4945370599849647	0.025361024153687874	7.29927e+10	0.0004545454545454546
			Early Mye + T/B-cell + GRAN_913	-0.4948824599043191	0.046885446235062814	7.29927e+10	0.0004545454545454546
			HSE + Early Mye_865	-0.5071314845377635	0.02845545780075408	7.29927e+10	0.0004545454545454546
			Early Mye + T/B-cell + GRAN_985	-0.5239957082385728	0.04531071192643314	7.29927e+10	0.0004545454545454546
			T/B-cell_703	-0.5330174155350114	0.048748608437479746	7.29927e+10	0.0004545454545454546
			Late Ery + T/B-cell + GRAN_739	-0.5392820985440926	0.031915858638895116	7.29927e+10	0.0004545454545454546
			BCELL_589	-0.5407657070034589	0.04576505821264519	7.29927e+10	0.0004545454545454546
			Late Ery + T/B-cell + GRAN_661	-0.5597459680228896	0.02929045829540082	7.29927e+10	0.0004545454545454546
			Late MYE_853	-0.5632021937924733	0.022945215127535414	7.29927e+10	0.0004545454545454546
			T/B-cell_769	-0.6104602673916867	0.02756594789207035	7.29927e+10	0.0004545454545454546
			Early Mye + T/B-cell + GRAN_841	-0.6162334150842655	0.033918376601833354	7.29927e+10	0.0004545454545454546
			0

## Sheet: Supplemental Figure 7 - TCGA-HN
Supplemental Figure 7
TCGA-HNSC				Score	0.95 MoE	P-Value	FDR
			NK_down_20	0.7397231401756159	0.01848646510764441	7.29927e+10	0.0006666666666666666
			NK_down_50	0.7317060750504686	0.024868381227707497	7.29927e+10	0.0006666666666666666
			Early Mye + T/B-cell + GRAN_811	0.7270705735004305	0.025960102046857187	7.29927e+10	0.0006666666666666666
			Early Mye + T/B-cell + GRAN_823	0.7041700790802439	0.027256740794440362	7.29927e+10	0.0006666666666666666
			NK_down_10	0.6731075921392246	0.020242120740854838	7.29927e+10	0.0006666666666666666
			ERY_down_20	0.605822123179371	0.029476322067600955	7.29927e+10	0.0006666666666666666
			ERY_down_50	0.6012211070135908	0.02854398246723695	7.29927e+10	0.0006666666666666666
			General mild Induction_709	0.5928594038150167	0.02342024138333346	7.29927e+10	0.0006666666666666666
			HSE + Early Mye_733	0.5861213412293904	0.02402884220213548	7.29927e+10	0.0006666666666666666
			ERY_down_10	0.5730963784558227	0.025595624681281327	7.29927e+10	0.0006666666666666666
			l-ERY_down_50	0.5730157569889082	0.029932285759442085	7.29927e+10	0.0006666666666666666
			GMP_down_50	0.5427158959462031	0.026657462588038937	7.29927e+10	0.0006666666666666666
			l-ERY_up_50	0.5421378165890972	0.026134791363294555	7.29927e+10	0.0006666666666666666
			TCELL_up_20	0.535879044866473	0.026569670706715235	7.29927e+10	0.0006666666666666666
			Early Mye + T/B-cell + GRAN_925	0.5090228197553524	0.020150444561526162	7.29927e+10	0.0006666666666666666
			HSE + Early Mye_919	0.48303895596103236	0.026661326220277542	0.000802919708029197	0.006875
			l-ERY_down_20	0.47898999190075175	0.017061228974840564	0.0011678832116788322	0.009411764705882354
			Late MYE_877	0.477594390033114	0.020476086353762274	0.0012408759124087592	0.009444444444444445
			GMP_up_20	0.44178590372002835	0.01614882718969873	0.007153284671532847	0.0505
			HSC_e-ERY_up_20	0.4408102448694762	0.026496670916213386	0.007372262773722628	0.0505
			Tcell + NK_829	0.4364531017265619	0.24828255615802175	0.008832116788321168	0.05761904761904762
			HSE + Early Mye_871	0.43408948195509056	0.015309035106137814	0.009635036496350365	0.06
			T/B-cell_949	0.43202318021023306	0.01929400451371203	0.01072992700729927	0.061200000000000004
			Late Ery + T/B-cell + GRAN_907	0.43156099244865537	0.01889719700807186	0.011094890510948904	0.061200000000000004
			TCELL_up_10	0.43134874860803807	0.02789091879283703	0.011167883211678832	0.061200000000000004
			ERY_up_10	0.41882079857479365	0.020303665599987877	0.016715328467153286	0.0880769230769231
			Gran + Mono fig 1B featured	0.4130856028680435	0.23318136278524954	0.01956204379562044	0.09925925925925926
			GMP_down_20	0.4074973912016529	0.019698020259854516	0.024014598540145985	0.11482758620689656
			ERY_up_50	0.40709947486859166	0.20204571638557833	0.024306569343065694	0.11482758620689656
			GMP_up_50	0.40328939995750346	0.011798018188073864	0.026204379562043797	0.11966666666666667
			GMP_down_10	0.38558053153163224	0.023666072208901677	0.037153284671532845	0.16419354838709677
			HSC_up_10	0.38145974506168895	0.025514957549239423	0.040291970802919706	0.17147058823529412
			l-ERY_up_20	0.3797946539099619	0.023032210670422156	0.041970802919708027	0.17147058823529412
			HSC_e-ERY_up_50	0.37943576253312367	0.02319501481003632	0.042554744525547444	0.17147058823529412
			Early Mye + T/B-cell + GRAN_685	0.37334264714978344	0.030007599549797995	0.048321167883211676	0.1836842105263158
			HSC_down_50	0.3730983025031033	0.015092312036213145	0.04854014598540146	0.1836842105263158
			BCELL_up_50	0.37140312728287245	0.023948449150980995	0.050145985401459856	0.1836842105263158
			TCELL_up_50	0.37085175338633447	0.02493373035414441	0.05094890510948905	0.1836842105263158
			l-ERY_down_10	0.36646769858031136	0.01791413705019625	0.05678832116788321	0.19948717948717948
			ERY_up_20	0.3624189944004412	0.1709404353153294	0.06306569343065693	0.21600000000000003
			Gran + Mono fig 6 featured	0.35728740538249437	0.021346341072838317	0.07335766423357665	0.2451219512195122
			Late Ery_727	0.35303787268650516	0.21310168814109293	0.08306569343065694	0.27095238095238094
			BCELL_961	0.3460932278556303	0.02062024198311688	0.10197080291970803	0.32488372093023254
			Late Ery + T/B-cell + GRAN_967	0.34166993110780886	0.022203197800234924	0.11693430656934306	0.3640909090909091
			T/B-cell_991	0.3405983684651526	0.014303926416680022	0.12094890510948905	0.36822222222222223
			HSC_e-ERY_up_10	0.3370641395366044	0.013359326011422075	0.13467153284671532	0.40108695652173915
			HSC_up_50	0.3320954643071651	0.16357838657706203	0.15722627737226277	0.4582978723404255
			BCELL_down_50	0.3220623521672272	0.19998319839588058	0.2113138686131387	0.603125
			Late MYE_979	0.31074221718136674	0.2113931707551508	0.2808029197080292	0.7851020408163265
			Early Mye + T/B-cell + GRAN_691	0.30792478318342303	0.015554022331743633	0.3000729927007299	0.8180392156862745
			Late ERY fig 1B featured	0.3071496657115715		0.30452554744525545	0.8180392156862745
			General mild Induction_697	0.30574480868948		0.31532846715328466	0.8307692307692308
			BCELL_down_20	0.3002532484692623		0.3516058394160584	0.9088679245283018
			Tcell + NK_757	-0.27714066167837065		0.4308029197080292	0.7026190476190476
			Early Mye + T/B-cell + GRAN_835	-0.28350355323861237		0.4070802919708029	0.6719277108433734
			none_595	-0.2836955213197544		0.4055474452554744	0.6719277108433734
			B-cell fig 6 featured	-0.28746717668253813		0.3886131386861314	0.657283950617284
			BCELL_649	-0.31727606035539596		0.23014598540145986	0.39412500000000006
			TCELL_down_50	-0.3211131623072648		0.20890510948905108	0.36227848101265825
			Early Mye + T/B-cell + GRAN_913	-0.3220522688548638		0.20452554744525547	0.35923076923076924
			NK + Tcell(2)_559	-0.3277779213033538		0.17313868613138686	0.3080519480519481
			HSC + Early ERY fig6 featured	-0.32994160650850113		0.16248175182481753	0.29289473684210526
			BCELL_1027	-0.3363919667557616		0.1348905109489051	0.2464
			HSC_down_10	-0.33701293385600356		0.13306569343065694	0.24635135135135136
			BCELL_down_10	-0.3407283121267327		0.11795620437956204	0.22136986301369863
			Mye_775	-0.3434232023085837		0.1081021897810219	0.20569444444444443
			BCELL_up_20	-0.34577964905543884		0.10131386861313868	0.19549295774647885
			T/B-cell_673	-0.3470987292312626		0.09708029197080292	0.19
			T/B-cell_817	-0.3483559934747977		0.09328467153284671	0.1852173913043478
			HSC_up_20	-0.3585331390943195		0.07	0.1410294117647059
			HSE + Early Mye_643	-0.36053153365152146		0.0654014598540146	0.1337313432835821
			HSC_e-ERY_down_10	-0.3642571254905676		0.05927007299270073	0.12303030303030302
			none_931	-0.3662808515338234		0.056277372262773726	0.11861538461538462
			HSC_e-ERY_down_20	-0.3720722699649251		0.049051094890510946	0.105
			NK + Tcell(2)_799	-0.37571115271546324		0.04503649635036496	0.09793650793650793
			Late MYE_763	-0.3777806628361587		0.042335766423357665	0.0935483870967742
			HSC_down_20	-0.3804868478722089		0.04	0.0898360655737705
			HSC_e-ERY_down_50	-0.38085378770563477		0.03985401459854015	0.0898360655737705
			GMP_up_10	-0.38281744353623604		0.03817518248175183	0.08864406779661019
			TCELL_down_10	-0.38301677067395173		0.03802919708029197	0.08864406779661019
			Tcell + NK_667	-0.38404822997860455		0.037664233576642336	0.08864406779661019
			Late Ery_895	-0.3854853293764341		0.03700729927007299	0.08864406779661019
			Early Mye + T/B-cell + GRAN_985	-0.3932690676818122		0.03021897810218978	0.07527272727272727
			HSC + Early ERY fig 1B featured	-0.3957890885500582		0.02832116788321168	0.07185185185185185
			Early Mye + T/B-cell + GRAN_607	-0.397335815568129		0.027226277372262773	0.07037735849056603
			HSE + Early Mye_577	-0.40157942033812394		0.02467153284671533	0.065
			Late Ery + T/B-cell + GRAN_847	-0.40263420687885315	0.2173395507763962	0.02394160583941606	0.06431372549019608
			Tcell + NK_955	-0.41162805683979503	0.15605452387026614	0.019416058394160583	0.0532
			Late MYE_571	-0.4138667791628876	0.0175655289988041	0.018613138686131386	0.052040816326530605
			General mild Induction_1015	-0.4195194242782497	0.021696475908847806	0.017226277372262774	0.049166666666666664
			Tcell + NK_859	-0.4214932796169931	0.01972343833959011	0.016204379562043795	0.04723404255319148
			l-ERY_up_10	-0.4226882230053522	0.03480602595674373	0.015766423357664233	0.04695652173913044
			HSE + Early Mye_865	-0.4230181202836117	0.018643799359634353	0.015328467153284672	0.04666666666666667
			Late MYE+DCs_721	-0.43180099130720706	0.020515554497394797	0.012627737226277372	0.039318181818181815
			TCELL_down_20	-0.4387700181042006	0.0322441945783986	0.00978102189781022	0.03116279069767442
			Mye_787	-0.4433999871432916	0.15812031241972987	0.008321167883211678	0.02714285714285714
			HSE + Early Mye_679	-0.44344553195376035	0.02181319138577666	0.008321167883211678	0.02714285714285714
			Late Ery + T/B-cell + GRAN_1003	-0.44560950016390993	0.03271055447812363	0.007226277372262774	0.024750000000000005
			HSE + Early Mye_805	-0.44725567045542947	0.035082236996409645	0.0064963503649635036	0.022820512820512822
			Late MYE_619	-0.4480023322688425	0.14708598382591065	0.006277372262773723	0.022631578947368423
			Late Ery_637	-0.4549938551104988	0.028310637636089018	0.0040145985401459855	0.014864864864864866
			NK_up_10	-0.455231637072178	0.012982841449495876	0.0038686131386861315	0.014722222222222222
			Late Ery + T/B-cell + GRAN_883	-0.45891508883070853	0.017684343232882486	0.003357664233576642	0.013142857142857142
			NK_up_20	-0.4647875881458666	0.019167159172127524	0.0024087591240875912	0.009705882352941177
			HSE + Early Mye_1009	-0.46578509495292586	0.02347563840610165	0.002116788321167883	0.008787878787878787
			HSE + Early Mye_973	-0.46697931283186056	0.02710885945637608	0.0020437956204379564	0.00875
			T-cell fig 1B featured	-0.470746190189621	0.02299501452173689	0.001532846715328467	0.0067741935483870966
			HSE + Early Mye_631	-0.4729091726536914	0.024230152146638154	0.001313868613138686	0.005999999999999999
			Early Mye + T/B-cell + GRAN_901	-0.4790314737290822	0.028843796472066828	0.0009489051094890511	0.004482758620689655
			Late Ery + T/B-cell + GRAN_601	-0.4916016204078758	0.029343929280816892	0.00043795620437956203	0.002142857142857143
			NK_up_50	-0.49526304334093885	0.020497648700368565	0.00043795620437956203	0.002142857142857143
			Mye_751	-0.4976276899868416	0.02460741199298627	0.000364963503649635	0.001923076923076923
			none_565	-0.4983609061898011	0.02602193000860959	0.00029197080291970805	0.0016
			T-cell fig 6 featured	-0.4997596783585864	0.025886354249576807	0.00029197080291970805	0.0016
			General mild Induction_781	-0.5018949330593971	0.032607257411257175	0.00029197080291970805	0.0016
			none_625	-0.5041488044886593	0.02544495524592377	0.00029197080291970805	0.0016
			NK + Tcell(2)_997	-0.5101016464108329	0.02311758943213684	7.29927e+10	0.0004761904761904762
			T/B-cell_703	-0.5103676596508742	0.016245368208906104	7.29927e+10	0.0004761904761904762
			T/B-cell_943	-0.5200959520848887	0.030361751007418475	7.29927e+10	0.0004761904761904762
			BCELL_up_10	-0.5234023605920107	0.029339255982111907	7.29927e+10	0.0004761904761904762
			Late Ery + T/B-cell + GRAN_661	-0.5243216650680697	0.0323567341293546	7.29927e+10	0.0004761904761904762
			B-cell fig 1B featured	-0.5260544871087537	0.030880889421750428	7.29927e+10	0.0004761904761904762
			Early Mye + T/B-cell + GRAN_1021	-0.5307570355970299	0.03196190243644934	7.29927e+10	0.0004761904761904762
			Late Ery + T/B-cell + GRAN_583	-0.5345689928138191	0.026868037908396862	7.29927e+10	0.0004761904761904762
			Late Ery + T/B-cell + GRAN_793	-0.5603416026235781	0.030504118067861255	7.29927e+10	0.0004761904761904762
			T/B-cell_613	-0.5619622857111924	0.02237095582582372	7.29927e+10	0.0004761904761904762
			BCELL_589	-0.5829473863109254	0.024516860718144046	7.29927e+10	0.0004761904761904762
			General mild Induction_745	-0.5942986344148905	0.016009714137958223	7.29927e+10	0.0004761904761904762
			Early Mye + T/B-cell + GRAN_841	-0.5986578057239501	0.02061853196063257	7.29927e+10	0.0004761904761904762
			Late Ery_937	-0.6003937693535738	0.026771660987289402	7.29927e+10	0.0004761904761904762
			Late Ery + T/B-cell + GRAN_739	-0.6142058041603103	0.029575773767847462	7.29927e+10	0.0004761904761904762
			Late ERY fig 6 featured	-0.6286770024920523	0.03954521592379311	7.29927e+10	0.0004761904761904762
			T/B-cell_769	-0.6384256684267838	0.03826471085205879	7.29927e+10	0.0004761904761904762
			Early Mye + T/B-cell + GRAN_715	-0.6466074694231511	0.028928073079957536	7.29927e+10	0.0004761904761904762
			Mye_655	-0.6776119775088592	0.02621761205998559	7.29927e+10	0.0004761904761904762
			Late MYE_853	-0.6905317741817022	0.028398253673235025	7.29927e+10	0.0004761904761904762
			Late Ery_889	-0.7488631494433442	0.026104891757640834	7.29927e+10	0.0004761904761904762
			0
